# Supplementary material for: Type VI Secretion System Accessory Protein TagAB-5 Promotes Burkholderia pseudomallei Pathogenicity in Human Microglia
Source: Biomedicines. 2023 Oct 30;11(11):2927. doi: 10.3390/biomedicines11112927 (PMC10669256; doi:10.3390/biomedicines11112927)
Supplement: Supplementary file 1 [file biomedicines-11-02927-s001.zip]

Archive with 1 entries (1 files):
- biomedicines-2626002-supplementary.pdf
